# Supplementary material for: π–π Stacking Distance and Phase Separation Controlled Efficiency in Stable All-Polymer Solar Cells
Source: Polymers (Basel). 2019 Oct 12;11(10):1665. doi: 10.3390/polym11101665 (PMC6835461; doi:10.3390/polym11101665)
Supplement: Supplementary file 1 [file polymers-11-01665-s001.zip]

Archive with 1 entries (1 files):
- polymers-578000-SI.pdf
